# Supplementary material for: Risk Factors for Bartonella species Infection in Blood Donors from Southeast Brazil
Source: PLoS Negl Trop Dis. 2016 Mar 21;10(3):e0004509. doi: 10.1371/journal.pntd.0004509 (PMC4801220; doi:10.1371/journal.pntd.0004509)
Supplement: S1 Dataset — Donors are identified by a unique numerical ID, and significantly associated variables (Tables 1 and 2) are provided with responses for occupational animal exposure, contact with cats, and recall of a past tick bite. Column labeled “status” refers to presence or absence of Bartonella infection following blood sample analysis described in Materials and Methods. (XLSX) [file pntd.0004509.s001.xlsx]

## Sheet: Sheet1
Study ID	Occupational animal exposure	Contact with cats	Past tick bite	Status
1	No	Yes	No	Negative
2	No	Yes	No	Negative
3	No	No	No	Negative
4	No	No	No	Negative
5	No	Yes	No	Negative
6	No	No	Yes	Negative
7	No	No	Yes	Negative
8	No	No	No	Negative
9	No	No	No	Negative
10	No	No	No	Negative
11	No	Yes	Yes	Negative
12	No	No	No	Negative
13	No	No	Yes	Negative
14	No	No	No	Negative
15	No	No	No	Negative
16	No	No	No	Negative
17	No	No	No	Negative
18	No	Yes	No	Negative
19	No	Yes	Yes	Negative
20	No	No	No	Negative
21	No	No	No	Negative
22	No	No	No	Negative
23	No	No	No	Negative
24	No	No	Yes	Negative
25	No	No	No	Negative
26	No	Yes	No	Negative
27	No	No	No	Negative
28	No	No	Yes	Negative
29	No	No	No	Negative
30	No	No	No	Negative
31	No	No	No	Negative
32	No	No	No	Negative
33	No	No	No	Negative
34	No	No	No	Negative
35	No	No	Yes	Negative
36	No	No	No	Negative
37	No	No	No	Negative
38	No	No	Yes	Negative
39	No	Yes	Yes	Negative
40	No	No	No	Negative
41	No	No	Yes	Negative
42	No	No	No	Negative
43	No	No	Yes	Negative
44	No	No	Yes	Negative
45	No	No	Yes	Negative
46	No	No	No	Negative
47	No	No	No	Negative
48	No	No	Yes	Negative
49	No	No	Yes	Negative
50	No	No	Yes	Negative
51	No	No	No	Negative
52	No	No	No	Negative
53	No	No	Yes	Negative
54	No	Yes	No	Negative
55	No	No	Yes	Negative
56	No	No	No	Negative
57	No	No	No	Negative
58	No	No	Yes	Negative
59	No	No	Yes	Negative
60	No	No	No	Negative
61	No	No	No	Negative
62	No	Yes	Yes	Negative
63	No	No	Yes	Negative
64	No	No	No	Negative
65	No	No	Yes	Negative
66	No	No	No	Negative
67	No	Yes	No	Negative
68	No	No	No	Negative
69	No	No	No	Negative
70	No	Yes	Yes	Negative
71	No	No	No	Negative
72	No	No	Yes	Negative
73	No	No	Yes	Negative
74	No	No	Yes	Negative
75	No	No	Yes	Negative
76	No	Yes	No	Negative
77	No	No	Yes	Negative
78	No	No	Yes	Negative
79	No	Yes	Yes	Negative
80	No	No	No	Negative
81	No	No	No	Negative
82	No	No	No	Negative
83	No	Yes	No	Negative
84	No	No	No	Negative
85	No	No	No	Negative
86	No	No	Yes	Negative
87	No	No	Yes	Negative
88	Yes	No	Yes	Negative
89	No	No	Yes	Negative
90	No	No	No	Negative
91	No	No	No	Negative
92	No	Yes	No	Negative
93	No	No	No	Negative
94	No	No	No	Negative
95	No	No	No	Negative
96	No	No	Yes	Negative
97	No	No	Yes	Infected
98	No	No	No	Negative
99	No	No	No	Negative
100	No	No	No	Negative
101	No	Yes	No	Negative
102	No	No	Yes	Negative
103	No	No	No	Negative
104	No	No	Yes	Negative
105	No	No	Yes	Negative
106	No	No	No	Negative
107	No	No	No	Negative
108	Yes	No	Yes	Infected
109	No	No	Yes	Negative
110	No	Yes	No	Negative
111	No	No	No	Negative
112	No	No	No	Negative
113	No	No	No	Negative
114	No	No	No	Negative
115	No	Yes	Yes	Negative
116	No	No	No	Negative
117	No	No	Yes	Negative
118	No	No	No	Negative
119	No	No	No	Negative
120	No	No	Yes	Negative
121	No	No	No	Negative
122	No	No	No	Negative
123	No	Yes	No	Negative
124	No	No	No	Negative
125	No	Yes	No	Negative
126	No	No	No	Negative
127	No	No	Yes	Negative
128	No	Yes	No	Negative
129	No	No	Yes	Negative
130	No	No	No	Negative
131	No	No	No	Negative
132	No	No	No	Negative
133	No	No	Yes	Negative
134	No	Yes	Yes	Negative
135	No	No	No	Negative
136	No	Yes	No	Negative
137	No	No	No	Negative
138	No	No	No	Negative
139	No	No	No	Negative
140	No	No	No	Negative
141	No	No	Yes	Negative
142		Yes	No	Negative
143	No	No	No	Negative
144	No	No	No	Negative
145	No	No	Yes	Negative
146	No	No	Yes	Negative
147	No	No	Yes	Negative
148	No	No	Yes	Negative
149	No	No	No	Negative
150	No	No	Yes	Negative
151	No	No	Yes	Negative
152	No	No	Yes	Negative
153	No	No	No	Negative
154	No	No	No	Negative
155	No	No	No	Negative
156	No	No	Yes	Negative
157	No	No	Yes	Negative
158	No	No	No	Negative
159	No	No	Yes	Negative
160	No	No	No	Negative
161	No	No	No	Negative
162	No	No	No	Negative
163	Yes	No	Yes	Negative
164	No	No	No	Negative
165	No	Yes	No	Negative
166	No	No	No	Negative
167	No	No	Yes	Negative
168	No	No	No	Negative
169	No	No	No	Negative
170	No	No	No	Negative
171	No	Yes	No	Negative
172	No	No	Yes	Negative
173	No	Yes	No	Negative
174	No	No	Yes	Negative
175	No	No	No	Negative
176	No	Yes	Yes	Infected
177	No	No	No	Negative
178	No	Yes	Yes	Negative
179	No		No	Negative
180	No	No	Yes	Negative
181	No	Yes	No	Negative
182	No	No	No	Negative
183	No	No	Yes	Negative
184	No	No	Yes	Negative
185	No	No	Yes	Negative
186	No	No	No	Negative
187	No	No	Yes	Negative
188	No	No	No	Negative
189	No	No	No	Negative
190	No	Yes	Yes	Negative
191	No	No	Yes	Negative
192	No	No	No	Negative
193	No	No	Yes	Negative
194	No	No	Yes	Negative
195	No	No	Yes	Negative
196	No	No	No	Negative
197	No	No	Yes	Negative
198	No	No	Yes	Negative
199	No	No	No	Negative
200	No	No	Yes	Negative
201	No	No	No	Negative
202	No	No	Yes	Negative
203	No	No	Yes	Negative
204	No	Yes	No	Negative
205	No	No	No	Negative
206	No	Yes	Yes	Negative
207	No	Yes	Yes	Negative
208	No	Yes	Yes	Negative
209	No	No	No	Negative
210	No	No	No	Negative
211	No	No	No	Negative
212	No	No	Yes	Negative
213	No	Yes	Yes	Negative
214	No	No	Yes	Negative
215	No	No	No	Negative
216	No	No	Yes	Negative
217	No	No	Yes	Negative
218	No	No	Yes	Negative
219	No	No	Yes	Negative
220	No	Yes	Yes	Negative
221	No	No	Yes	Negative
222	No	No	No	Negative
223	No	No	No	Negative
224	No	No	No	Negative
225	No	No	No	Negative
226	No	No	No	Negative
227	No	No	Yes	Infected
228	No	No	No	Negative
229	No	No	Yes	Negative
230	No	No	No	Negative
231	No	No	No	Negative
232	No	No	No	Negative
233		No	Yes	Negative
234	No	Yes	Yes	Infected
235	Yes	No	Yes	Negative
236	No	No	Yes	Negative
237	No	No	No	Negative
238	No	No	Yes	Negative
239	No	No	Yes	Negative
240	No	No	Yes	Infected
241	No	No	No	Negative
242	No	No	No	Negative
243	No	No	Yes	Negative
244	No	No	Yes	Negative
245	No	No	Yes	Negative
246	No	No	Yes	Negative
247	No	No	No	Negative
248	No	No	Yes	Negative
249	No	No	No	Negative
250	No	No	Yes	Negative
251	No	No	No	Negative
252	No	No	Yes	Negative
253	No	No	No	Negative
254	No	No	No	Negative
255	No	No	Yes	Negative
256	No	No	Yes	Infected
257	No	No	No	Negative
258	No	No	Yes	Negative
259	No	No	Yes	Negative
260	No	No	Yes	Negative
261	No	No	Yes	Infected
262	No	No	Yes	Negative
263	No	Yes	Yes	Negative
264	No	Yes	Yes	Negative
265	No	No	No	Negative
266	No	Yes	Yes	Negative
267	No	No	No	Negative
268	No	No	No	Negative
269	No	Yes	No	Negative
270	No	No	Yes	Negative
271	No	No	Yes	Infected
272	No	No	No	Negative
273	No	No	Yes	Negative
274	No	No	No	Negative
275	No	No	Yes	Negative
276	No	No	No	Negative
277	No	No	No	Negative
278	No	No	No	Negative
279	No	No	Yes	Negative
280	No	No	Yes	Negative
281	No	No	No	Negative
282	No	No	No	Negative
283	No	No	No	Negative
284	No	No	No	Negative
285	No	No	No	Negative
286		No	No	Negative
287	No	No	Yes	Negative
288	No	Yes	No	Negative
289	Yes	Yes	Yes	Negative
290	No	No	Yes	Negative
291	No	No	No	Negative
292	No	No	Yes	Negative
293	No	No	No	Negative
294	No	Yes	No	Infected
295	No	No	No	Negative
296	No	No	No	Negative
297	No	No	No	Negative
298	No	No	Yes	Negative
299	No	No	Yes	Negative
300	No	No	Yes	Negative
301	No	Yes	No	Negative
302	No	No	No	Negative
303	No	No	No	Negative
304	No	No	No	Negative
305	No	Yes	Yes	Negative
306	No	No	No	Negative
307	No	No	No	Negative
308	No	No	Yes	Negative
309	No	Yes	No	Negative
310	No	No	Yes	Negative
311	No	No	Yes	Negative
312	No	No	Yes	Negative
313	No	No	No	Negative
314	No	No	No	Negative
315	No	No	No	Negative
316	No	No	No	Negative
317	No	No	No	Negative
318	No	No	No	Negative
319	No	No	No	Negative
320	No	No	No	Negative
321	No	No	No	Negative
322	No	No	No	Negative
323	No	No	No	Negative
324	No	Yes	Yes	Negative
325	No	No	No	Negative
326	No	No	Yes	Negative
327	No	No	Yes	Negative
328	No	No	Yes	Negative
329	No	No	Yes	Negative
330	No	No	No	Negative
331	No	No	Yes	Negative
332	No	No	Yes	Negative
333	Yes	Yes	Yes	Negative
334	No	No	No	Negative
335	No	No	No	Negative
336	No	Yes	Yes	Negative
337	No	Yes	Yes	Negative
338	No	No	Yes	Negative
339	No	No	Yes	Negative
340	No	Yes	No	Negative
341	No	No	No	Negative
342	No	Yes	Yes	Negative
343	No	No		Negative
344	No	No	No	Negative
345	No	No	Yes	Negative
346	No	No	Yes	Negative
347	No	No	No	Negative
348	No	No	Yes	Negative
349	Yes	Yes	Yes	Negative
350	No	Yes	Yes	Negative
351	No	No	Yes	Negative
352	No	No	No	Negative
353	No	No	Yes	Negative
354	No	No	Yes	Negative
355	No	No	Yes	Negative
356	No	No	No	Negative
357	No	No	Yes	Negative
358		No	No	Negative
359	No	No	No	Negative
360	No	No	Yes	Negative
361		Yes	Yes	Infected
362	No	No	Yes	Negative
363	No	No	Yes	Negative
364	No	No	Yes	Negative
365	No	No	No	Negative
366	No	No	Yes	Negative
367	No	No	Yes	Negative
368	No	No	No	Negative
369	No	No	Yes	Negative
370	No	No	Yes	Negative
371	No	No	Yes	Negative
372	No	No	Yes	Negative
373	No	No	No	Negative
374	No	Yes	Yes	Negative
375	No	No	Yes	Negative
376	No	No	Yes	Negative
377	No	No	Yes	Negative
378	Yes	Yes	Yes	Infected
379	No	No	No	Negative
380	No	No	No	Negative
381	No	Yes	No	Negative
382	No	No	Yes	Negative
383	No	No	No	Negative
384	No	No	Yes	Negative
385	No	No	Yes	Negative
386	No	No	Yes	Negative
387	No	No	No	Negative
388	No	No	Yes	Negative
389	No	Yes	Yes	Negative
390	No	No	Yes	Negative
391	No	No	No	Negative
392	No	No	Yes	Negative
393	No	No	Yes	Negative
394	No	No	No	Negative
395	No	No	No	Negative
396	No	No	Yes	Negative
397	No	No	No	Negative
398	No	No	Yes	Negative
399	No	No	Yes	Negative
400	No	No	No	Negative
401	No	No	No	Negative
402	No	No	Yes	Negative
403	No	No	Yes	Negative
404	No	No	No	Negative
405	No	Yes	No	Negative
406	Yes	No	No	Negative
407	No	No	No	Negative
408	No	Yes	Yes	Negative
409	No	No	No	Negative
410	No	Yes	Yes	Infected
411	No	No	No	Negative
412	No	No	No	Negative
413	No	No	No	Negative
414	No	No	No	Negative
415	No	No	No	Negative
416	No	Yes	Yes	Negative
417	No	No	No	Infected
418	No	No	No	Negative
419	No	No	No	Negative
420	No	No	Yes	Negative
421	No	No	Yes	Negative
422	No	No	No	Negative
423	No	No	Yes	Negative
424	Yes	Yes	No	Negative
425	No	No	Yes	Negative
426	No	No	No	Infected
427	No	No	No	Negative
428	No	No	No	Negative
429	No	No	Yes	Negative
430	No	Yes	No	Negative
431	No	No	No	Negative
432	No	No	No	Negative
433	No	No	No	Negative
434	No	No	Yes	Negative
435	No	No	No	Negative
436	No	No	No	Negative
437	No	No	No	Negative
438	No	No	No	Negative
439	No	No	Yes	Negative
440	No	Yes	Yes	Negative
441	No	No	Yes	Negative
442	No	No	No	Negative
443	No	No	No	Negative
444	No	No	Yes	Negative
445	No	No	No	Negative
446		No	No	Negative
447	No	No	Yes	Negative
448	No	No	Yes	Negative
449	No	No	No	Negative
450	No	No	Yes	Negative
451	No	No	No	Negative
452	No	Yes	Yes	Negative
453	No	No	No	Negative
454	No	No	No	Negative
455	No	No	Yes	Negative
456	No	No	Yes	Negative
457	No	No	No	Negative
458	No	No	No	Negative
459	No	No	Yes	Negative
460	No	No	Yes	Negative
461	No	No	No	Negative
462	No	No	No	Negative
463	No	No	No	Negative
464	No	No	No	Negative
465	No	No	No	Negative
466	No	No	No	Negative
467	No	No	Yes	Negative
468	No	No	Yes	Negative
469	No	No	Yes	Negative
470	No	No	No	Negative
471	No	No	No	Negative
472	No	No	No	Negative
473	No	No	No	Negative
474	No	No	No	Negative
475	No	No	No	Negative
476	No	No	No	Negative
477	No	No	No	Negative
478	No	No	No	Negative
479	No	No	No	Negative
480	No	No	No	Negative
481	No	No	No	Negative
482	No	No	Yes	Negative
483	No	No	No	Negative
484	Yes	No	No	Negative
485	No	No	Yes	Negative
486	No	No	No	Negative
487	No	No	No	Infected
488	No	No	No	Negative
489	Yes	Yes	No	Negative
490	No	No	Yes	Negative
491	No	No	No	Negative
492	No	No	No	Negative
493	No	No	No	Negative
494	No	No	No	Negative
495	No	No	No	Negative
496	No	No	No	Negative
497	No	No	Yes	Negative
498	No	No	No	Negative
499	No	Yes	No	Negative
500	No	No	No	Negative
